# Supplementary material for: The primary transcriptome of the Escherichia coli O104:H4 pAA plasmid and novel insights into its virulence gene expression and regulation
Source: Sci Rep. 2016 Oct 17;6:35307. doi: 10.1038/srep35307 (PMC5066232; doi:10.1038/srep35307)
Supplement: Supplementary Dataset1 [file srep35307-s2.xls]

## Sheet: Data set S1
Dataset S1. TSS candidates mapped by dRNA-seq. The characteristic redistribution of cDNA reads upon TEX treatment allowed for the identification of transcription start sites (TSS) and processing site (PS) candidates in the pAA plasmid. The TSS and PS annotation was performed with the TSSPredator program (http://it.inf.uni-tuebingen.de/TSSpredator) using the settings outlined in the Supplementary …
Position	Strand	step Height	step Factor	enrichment Factor (TEX+/TEX-)	gene	internal	antisense	orphan	Locus tag (Gene name)	Product	Gene Length	UTR length	Sequence -50 nt upstream + TSS (51nt)	Comment
568	-	15	3.5	3.49	0	0	0	1					CACCTTCCCTAATATTTCTTTTTGGAGATAATTATGAACATAATATATTCG
579	-	6	>100	2.19	0	0	0	1					CCGCTTATTCGCACCTTCCCTAATATTTCTTTTTGGAGATAATTATGAACA
925	+	3.48	4.3	3.8	0	0	1	0	O3K_26057	transposase	981		AAGCCGAACTGCCGCTTGATGATGCGAAACGGGTGCTCTACCTTGGCACGG
1764	-	40.29	3.33	1.7	0	0	1	0	O3K_26062	hypothetical protein	135		CAATACTAAGGAAGGTGCGAACAAGTTCCTGATATGAGATCATCATATTCA
1764	-	40.29	3.33	1.7	1	0	0	0	O3K_26057	transposase	981	27	CAATACTAAGGAAGGTGCGAACAAGTTCCTGATATGAGATCATCATATTCA
1768	-	14.14	8.07	2.13	0	0	1	0	O3K_26062	hypothetical protein	135		TTAACAATACTAAGGAAGGTGCGAACAAGTTCCTGATATGAGATCATCATA
1768	-	14.14	8.07	2.13	1	0	0	0	O3K_26057	transposase	981	31	TTAACAATACTAAGGAAGGTGCGAACAAGTTCCTGATATGAGATCATCATA
1987	+	13	4.25	1.94	1	0	0	0	(aap)	dispersin	351	107	GATATATGTTGCTATTTTTTATCTGACCGCAACTCTTTATTATGCTAACCT
1994	+	6	1.29	2.15	1	0	0	0	(aap)	dispersin	351	100	GTTGCTATTTTTTATCTGACCGCAACTCTTTATTATGCTAACCTCCTAAAA
2236	+	6	1.75	1.6	0	1	0	0	(aap)	dispersin	351		GGACCCGTCCCAATGTATAAAACTGTCTGGAGTACAGTATACTTATAACAG
2296	-	38.5	5.28	2.71	0	0	1	0	(aap)	dispersin	351		CAACCCCTTTGAAGTTGCTTGTTGTGCCGTCCTTATAATAAAATACCCCGG
2433	-	3338	6.6	2.35	0	0	1	0	(aap)	dispersin	351		TCCAGCGTGGAGAGTTGAAATTTTAGCTAGAGCTAGATATTATTTAACCCA
2612	+	15.11	2.68	13.07	0	0	0	1					TTCTGGTTTTCAAATTGTTCCGGACTGAGACCACCAGGTGCCAGTGAACCG
2674	-	4.33	>100	3.39	0	0	0	1					GGCTGGGCCATACTCCTCCGGCAGAAGCAGAAAAAGCTTATTATGCTTCCA
3267	+	3.33	7.67	4.2	0	0	1	0	O3K_26077	reverse transcriptase-like protein, CP4-6 prophage (modular protein)	1524		GCTGGCGAACGCCATTGCCACTTCTGTAAAGCGCGATGTATACGTGTTTCT
3546	+	6.17	13.33	4.06	0	0	1	0	O3K_26077	reverse transcriptase-like protein, CP4-6 prophage (modular protein)	1524		GAACACGACACGGTCGATATAACTGAAGACTTTGGCCTTAAAATCAACGAA
5711	-	15	6	2.53	0	0	0	1					GGTATGCAGCGAACTGCATATTGCCCCGTCAACGTATTACCATTGTCAGCA
6130	+	3	16	2.92	0	0	1	0	O3K_26087	IS629 protein	327		TACGGACTGCCCGTTGACGGACTTCGGGGGAAAAACGAGTATTTTTAGTCA
6184	-	45.77	>100	2.53	1	0	0	0	O3K_26087	IS629 protein	327	53	TAATGCGGGCAACAGTGTTTAATTATATCGAATGTGATTACAATCGCTGTG
6222	+	49	2.44	2.05	0	0	1	0	O3K_26087	IS629 protein	327		CCCGGGGCGGTTCACAGCGATTGTAATCACATTCGATATAATTAAACACTG
6303	-	37.5	4.41	8.06	1	0	0	0	O3K_26087	IS629 protein	327	172	GCCAATAATATACAGGATGCGCGCCAAGGGATACTGCTACGATAATGCCTG
6338	-	9	>100	5.48	1	0	0	0	O3K_26087	IS629 protein	327	207	ATCGCCCAGACACGGTGATACTCAGGCGGCATATCGCCAATAATATACAGG
6357	+	553.83	3.56	1.5	0	0	0	1					CATTATCGTAGCAGTATCCCTTGGCGCGCATCCTGTATATTATTGGCGATA
6542	+	3	1.38	2.23	0	0	0	1					TCACGACAGCAGCGGGAACATAAAGGCCGATATCGGTGAAGGAAAGCAACC
6649	+	11	2.22	3.65	1	0	0	0	O3K_26097 (aggR)	transcriptional activator AggR	798	216	GTTACGTTCTCCCTGGACTGTTGCGATCGTGAAGCTATAGACTGGGCTGCA
6732	-	4	5	4.57	0	0	0	1					TTAACTCATATGAAATACGTTTATTAATTTCCACATCGTCATGTAGGATAT
6739	+	3	1.3	3.39	1	0	0	0	O3K_26097 (aggR)	transcriptional activator AggR	798	126	ACACGATAAATAATTGCTTATTGTAATTATAAGCGTAAAAATCATATCCTA
7898	+	40	>100	18.27	0	1	0	0	O3K_26102	transposase ORF A, IS1	405		TTCGCTACCGTGACTGCCACCGTGTGTTTCAGCTCACTTATACTTATCAAG
8126	-	54	>100	4.11	0	0	1	0	O3K_26102	transposase ORF A, IS1	405		CAATCAAAATCAGTGTTGCAAAAATGGTGGGGACCATAGATTCTTGCCCAG
8474	-	5	6	1.57	0	1	0	0	O3K_26107	transposase	825		GGTCAGGGCGTTGTTGGCAAGAAAACACTCCAGCGTAGTATGTTGCGCACT
9046	+	7	8	1.62	0	0	1	0	O3K_26107	transposase	825		ATCTGATTGGTCGTTTTGACTTTATCACTGACCAATGATTCCCTGACCCGG
9274	-	31	>100	4.05	1	0	0	0	O3K_26107	transposase	825	40	TAAAAGTTTACCCGTACCAAACTTATTGAGTTTCTGGCAGGCTGTGCCTCG
9412	+	12	7	5.12	0	0	0	1					TGTGAAAGGAATGCTTGCCAAGATCTATACCAATAAGCGTAATGTTTTGCA
9423	+	26	2.44	3.65	0	0	0	1					TGCTTGCCAAGATCTATACCAATAAGCGTAATGTTTTGCATGATGGTCTTC
9445	+	11.95	1.26	3.49	0	0	0	1					TAAGCGTAATGTTTTGCATGATGGTCTTCTCCATGAAAGAAAAACACTCTA
9633	+	4.57	6.65	2.72	0	0	1	0	O3K_26112	transposase	981		TTATCCCCAGTTTTTAGTGAGATCTCTCCCACTGACGTATCATTTGGTCCA
9764	+	3.48	4.3	2.78	0	0	1	0	O3K_26112	transposase	981		AAGCCGAACTGCCGCTTGATGATGCGAAACGGGTGCTCTACCTTGGCACGG
10603	-	40.29	3.47	1.57	0	0	1	0	O3K_26117	hypothetical protein	162		CTGTTCTAAGGAAGGTGCGAACAAGTTCCTGATATGAGATCATCATATTCA
10603	-	40.29	3.47	1.57	1	0	0	0	O3K_26112	transposase	981	27	CTGTTCTAAGGAAGGTGCGAACAAGTTCCTGATATGAGATCATCATATTCA
10680	+	14	5.67	1.64	0	1	0	0	O3K_26117	hypothetical protein	162		TTGTTCGCACCTTCCTTAGAACAGCAATCAACTATTGCTATAATAATATCT
10680	+	14	5.67	1.64	1	0	0	0	O3K_26122	hypothetical protein	153	56	TTGTTCGCACCTTCCTTAGAACAGCAATCAACTATTGCTATAATAATATCT
11069	+	5	>100	2.28	0	0	0	1					AGGCAATCACTAAACTTGATAATAAAGCGGCTCATCGCCATGATGACATTC
11381	-	4	3	2.74	0	0	0	1					CTTTCCTGAATGAGAGTAATTATACCAATTTATTGATTTAGTATATGATGG
12275	-	27	3.25	3.75	0	1	0	0	O3K_26137	hypothetical protein	1029		AGTTAACACATCAGTTTGATAATATGATGAAAAGCTTTATTATGTATCTTA	Confirmed as a gTSS of O3K_26132 by 5'-RACE
13166	+	3	>100	2.74	1	0	0	0	O3K_26147	putative ISRSO11-transposase orfA protein	501	232	ACACCTGTTATCACTTAATCCGTTACTGGCCTGCTGCCGTAGATATTCCCG
13268	-	25	>100	5.71	0	0	0	1					CTGGCTTAATGGCTACATACGGCGGTCAGTTTACGCTTACCATCAGTGTCA	Confirmed as a gTSS of O3K_26137 by 5'-RACE
13299	+	3	1.6	1.83	1	0	0	0	O3K_26147	putative ISRSO11-transposase orfA protein	501	99	AACCCGTCTGGTTTGGGCATGACACTGATGGTAAGCGTAAACTGACCGCCG
13568	-	4	>100	3.65	0	0	1	0	O3K_26147	putative ISRSO11-transposase orfA protein	501		TTATCAATAACATCTCTGACCACATTCAATCTGAAGTTATCGTCATAATGT
13664	-	3	>100	5.48	0	0	1	0	O3K_26147	putative ISRSO11-transposase orfA protein	501		GAAAAATCAATCTCACTGTATTTTTTAATCCATTTGGATATGGTGTTAAAA
14079	+	9	4	1.69	1	0	0	0	O3K_26152	transposase	189	62	AGTAATATTGAGAATATACCATCAGCATAAAGGGCGTTATGGTTATCGACG
14101	-	46	>100	9.34	0	0	1	0	O3K_26152	transposase	189		AGTTCCTTCATTAACTTTCTGATGGTTTTACCATTAAGTAAAATGCCCTCG
14819	-	3	>100	2.74	0	0	1	0	O3K_26162	ISEhe3 orfB	258		TCGCCACGGATAATCTAGACACTTCCGAGCCGTTGATAATACTGGTTTTCA
14819	-	3	>100	2.74	1	0	0	0	O3K_26157	hypothetical protein	225	241	TCGCCACGGATAATCTAGACACTTCCGAGCCGTTGATAATACTGGTTTTCA
15022	-	3	>100	1.83	0	0	0	1					GAGCGGGGAGCGCTGCTGTACAGCCTGATCGGGACGTGCAAACTGAACGGA
16453	-	38.5	3.2	1.97	0	0	0	1					AATCTCTTTATCCTGGTTGTCACAGAATAAGCCCGGTAAAATACGGGCTTA
16677	-	3.5	>100	6.4	0	1	0	0	O3K_26177	putative transposase	348		CATGTTTTCATTTTCCGGGGCCGCAGCGGCAGTCAGGTTAAACTGCTGTGG
17247	+	4.67	3.8	6.94	0	0	1	0	O3K_26182	hypothetical protein	402		TTCGCCTGCCGGGAGTCACATTTTTCTGCATATCTGACACTTTGGTTCCCA
17247	+	4.67	3.8	6.94	1	0	0	0	O3K_26187	hypothetical protein	162	187	TTCGCCTGCCGGGAGTCACATTTTTCTGCATATCTGACACTTTGGTTCCCA
17351	+	3	4	7.31	1	0	0	0	O3K_26187	hypothetical protein	162	83	GTTCAGGCTGTACGCTTACATTCAACTCGAGTTCTACCGTATTCTGAAAAC
18058	+	5	1.83	2.01	0	0	1	0	O3K_26197 (aggA)	aggregative adherent fimbria I structural subunit AggA	504		AGCATGCTATATTTTAAAAATCAACTGCAGCATGGAGTATCATTGTATATT
19566	-	68	>100	2.54	0	1	0	0	O3K_26207 (aggC)	outer membrane usher protein AggC	2385		CATAGTGGAGGTATAGCATTTGGTCAGAAAACTGATGATACAATGGCTTTA	Confirmed as a gTSS of aggB by 5'-RACE
19589	+	32	7.4	3.07	0	0	1	0	O3K_26207 (aggC)	outer membrane usher protein AggC	2385		CGCTCCAGCTATTCCTGGTGCAGCAATTAAAGCCATTGTATCATCAGTTTT
19856	+	4	>100	>100	0	0	1	0	O3K_26207 (aggC)	outer membrane usher protein AggC	2385		GTTTAACCCCGTTTCATAAAGTGTATTTTGTCCCGTGATACGCTGTATCTG
19967	+	5	>100	9.14	0	0	1	0	O3K_26207 (aggC)	outer membrane usher protein AggC	2385		CCAGAGGTTTAAATTATTTTCCGTGCGTAAACTGTTGCTATAATAATCTCC
20000	-	14	8	4.87	0	1	0	0	O3K_26207 (aggC)	outer membrane usher protein AggC	2385		AGCAGGATTATATAGGTGCATCTTATAGTAATTCATGGAAAGGTATTACCT
20144	-	6	>100	2.74	0	1	0	0	O3K_26207 (aggC)	outer membrane usher protein AggC	2385		TATTGGATACTTATCGTAATGGTACTGCATACAGGAGTTATGATAATAGAA
20268	-	97	3.62	1.6	0	1	0	0	O3K_26207 (aggC)	outer membrane usher protein AggC	2385		GGATATAGTAATGAAATAGGAAAAACTTGGCGCGTCCGTTATGATAAGTCC	Confirmed as a gTSS of aggB by 5'-RACE
20411	+	5	>100	>100	0	0	1	0	O3K_26207 (aggC)	outer membrane usher protein AggC	2385		CCCGAAGCCTCCCAATGACAAACCTAATCCCAATGCATTACCCTGATAATG
20510	+	4	>100	1.83	0	0	1	0	O3K_26207 (aggC)	outer membrane usher protein AggC	2385		ATACATAGCCGTCAATTGTCCAAGATATGCTCCTTCGATACTATCGTCAGA
20528	-	26	>100	5.28	0	1	0	0	O3K_26207 (aggC)	outer membrane usher protein AggC	2385		CTACTCCGGCTATTGCTCTTCGTGAAGGATATTTGAAATACAATGTAACAG
21123	+	4	>100	>100	0	0	1	0	O3K_26207 (aggC)	outer membrane usher protein AggC	2385		TGACCCCCCTCTACTTGCCAGTTCAACAAAAATGCTGATATACCATCATCC
21947	+	5	>100	>100	0	0	1	0	O3K_26212 (aggD)	chaperone protein AggD	630		GAACGAATAGTTTAATGCAACTGCTTACTGAAACTTGTATATTCATAGTTG
22022	-	4	>100	7.31	0	1	0	0	O3K_26212 (aggD)	chaperone protein AggD	630		CAAAACAGAAGGAGCTTTTCCAATAGATCGTGAAAGTCTACAATGGATCTG
22653	-	4	5	3.05	0	1	0	0	O3K_26217	hypothetical protein	204		CCCTTAACGGACTTCGGGGGAAAACGTGTATTTTTCGTTATCCTATTTACC
23427	+	3	2	1.57	0	0	1	0	O3K_26222	Resolvase	612		TTCTTCCTGCCAAATTTTACGCCTGCGGCAAGTGCCGCTATTCTTCCGTCG
23456	+	7	2.4	3.13	0	0	1	0	O3K_26222	Resolvase	612		AAGTGCCGCTATTCTTCCGTCGTTTGTCCGCTCCAGAATACACTCACGTTC
23687	-	12	3	1.83	0	1	0	0	O3K_26222	Resolvase	612		AAAATGCCGGGGTACGGGAAGATCGTATTTTTACGGATATTATGACTGGCG
23718	+	20	11	2.12	0	0	1	0	O3K_26222	Resolvase	612		CCTTCCCGTTCATCAGTTGCGCCAGTCATAATATCCGTAAAAATACGATCT
23718	+	20	11	2.12	1	0	0	0	O3K_26227	DNA polymerase V subunit UmoD	378	206	CCTTCCCGTTCATCAGTTGCGCCAGTCATAATATCCGTAAAAATACGATCT
23809	+	22	1.88	2.77	0	0	1	0	O3K_26222	Resolvase	612		CTAAGAGAGAGACTTTTGGAGGAAATGGGCGCAGAACCCCATAATGGTGCG
23809	+	22	1.88	2.77	1	0	0	0	O3K_26227	DNA polymerase V subunit UmoD	378	115	CTAAGAGAGAGACTTTTGGAGGAAATGGGCGCAGAACCCCATAATGGTGCG
24650	+	4	2	4.87	0	1	0	0	O3K_26232	DNA polymerase V subunit UmuC	1197		TGATGAAATGTTCATTGATTTGCGGGGGATAAATCATTACATCTCTCCGGA
24662	+	3	1.38	2.94	0	1	0	0	O3K_26232	DNA polymerase V subunit UmuC	1197		CATTGATTTGCGGGGGATAAATCATTACATCTCTCCGGAGTTTTTTGGTCA
25211	+	13	>100	2.64	0	1	0	0	O3K_26232	DNA polymerase V subunit UmuC	1197		GCAGGTGACGACATTTGTACGGACATCCCCCTTTGCAGTAAAAGAACCCTG
25279	+	4.5	1.47	2.44	0	1	0	0	O3K_26232	DNA polymerase V subunit UmuC	1197		TGGAAAAGCTTCCATTGCCCACACAGGACAGCCGGGACATTATTGCCGCCG
25410	-	3	2.5	>100	0	0	1	0	O3K_26232	DNA polymerase V subunit UmuC	1197		CCTTTTCCCGACAGGTTCAGTTCATCGAGTGTTTTCATTAACTTTTCACTG
25778	+	5	2.25	2.06	0	0	1	0	O3K_26237 (parR)	plasmid segregation protein (ParA locus) ParR	417		ACCGAAAAAGCACCTGGTATTACGCTGGAAATCACCTTATTAATATCATCC
25935	+	18	3.12	9.69	0	0	1	0	O3K_26237 (parR)	plasmid segregation protein (ParA locus) ParR	417		GCTCCTTCAGTTTTTCATTTGCAATGAGCTCATCTGCTATCTTATCTCCTG
25935	+	18	3.12	9.69	0	0	1	0	O3K_26242 (parM)	plasmid segregation protein (ParA locus) ParM	981		GCTCCTTCAGTTTTTCATTTGCAATGAGCTCATCTGCTATCTTATCTCCTG
26042	+	6	4	14.62	0	0	1	0	O3K_26237 (parR)	plasmid segregation protein (ParA locus) ParR	417		ATTAGTCACACCACCTTTCATTTTTATCATTCCCATGACTAAATCAAACTG
26042	+	6	4	14.62	0	0	1	0	O3K_26242 (parM)	plasmid segregation protein (ParA locus) ParM	981		ATTAGTCACACCACCTTTCATTTTTATCATTCCCATGACTAAATCAAACTG
26158	-	135	1.85	5.2	0	1	0	0	O3K_26242 (parM)	plasmid segregation protein (ParA locus) ParM	981		CAATGAACGGCAGAAGTTGCTTATTAAACGAGTTAATGATGTCATCAGCCG
26158	-	135	1.85	5.2	1	0	0	0	O3K_26237 (parR)	plasmid segregation protein (ParA locus) ParR	417	165	CAATGAACGGCAGAAGTTGCTTATTAAACGAGTTAATGATGTCATCAGCCG
26223	+	22	2.47	6.76	0	0	1	0	O3K_26242 (parM)	plasmid segregation protein (ParA locus) ParM	981		TTAACTCGTTTAATAAGCAACTTCTGCCGTTCATTGATAACATTAATGATA
26234	+	164	5.43	3.5	0	0	1	0	O3K_26242 (parM)	plasmid segregation protein (ParA locus) ParM	981		AATAAGCAACTTCTGCCGTTCATTGATAACATTAATGATAGACTCACGCTG
26840	-	10	4.33	2.97	0	1	0	0	O3K_26242 (parM)	plasmid segregation protein (ParA locus) ParM	981		TCAGCCCTAACAGCTTTAAACCGGAATGGTCTTTTAGTTTACTGGATGATG
26862	+	5	6	10.96	0	0	1	0	O3K_26242 (parM)	plasmid segregation protein (ParA locus) ParM	981		CCGTCGATCTCGTAATTAGCCGGGGCAGCATCATCCAGTAAACTAAAAGAC
27027	-	40	3.5	1.55	1	0	0	0	O3K_26242 (parM)	plasmid segregation protein (ParA locus) ParM	981	61	TGTTGCATTCTCCTTTCAGAAAGACCTTTTTTTTCATTATAATTGAATATA
27420	+	14	>100	8.53	0	0	1	0	O3K_26247	putative chaperonin	309		ATCCGATAGTTTATTGACCTATTGCACCATCACGTTCAAGCTTCTCTCTTA
27454	+	7	1.47	2.23	0	0	1	0	O3K_26247	putative chaperonin	309		TTCAAGCTTCTCTCTTATAGCCTCAATAATATATGAGCTAAAATCCAGAGA
28006	+	19	20	3.65	0	0	1	0	O3K_26252	ATPase involved in chromosome partitioning	645		GGCAGGATTGCATCAAGCTTAGGGAATTTCTTCTTGTTAGGATTAACTTTA
28040	+	38	2.73	3.54	0	0	1	0	O3K_26252	ATPase involved in chromosome partitioning	645		TGTTAGGATTAACTTTACAGAGATACAGGTGAGCAGTTATATCGGTCCCCA
28149	-	6	4	1.83	0	1	0	0	O3K_26252	ATPase involved in chromosome partitioning	645		ATAAGACGTTACTTATTGACTGTGGGGGATTTGACTCAGATCTTACCCGTA
28168	+	5	>100	2.11	0	0	1	0	O3K_26252	ATPase involved in chromosome partitioning	645		ACAATAACGCAGTCTGCAAAGGCAATCGCAGTACGGGTAAGATCTGAGTCA
28977	+	4	5	>100	0	0	1	0	O3K_26257 (repD)	putative resolvase RepD	807		GTTTATTACGCCGTTCCAGAGGAATTTTCAGTGTTGCTACCATCGTCTGCA
29321	+	3	>100	1.83	0	0	1	0	O3K_26257 (repD)	putative resolvase RepD	807		TGAACCATCGACATCTGGCGAAGTGCCAGAGCTGCCGGATAATCAATGACA
29321	+	3	>100	1.83	0	0	1	0	O3K_26262 (ccdB)	plasmid maintenance protein CcdB	306		TGAACCATCGACATCTGGCGAAGTGCCAGAGCTGCCGGATAATCAATGACA
29364	+	4	1.57	5.03	0	0	1	0	O3K_26257 (repD)	putative resolvase RepD	807		CAATGACAACAGGAAGTTGTGGAAACTGTCCGGCAGAATACACTGCCGGTA
29364	+	4	1.57	5.03	0	0	1	0	O3K_26262 (ccdB)	plasmid maintenance protein CcdB	306		CAATGACAACAGGAAGTTGTGGAAACTGTCCGGCAGAATACACTGCCGGTA
29447	+	4	1.57	5.03	0	0	1	0	O3K_26257 (repD)	putative resolvase RepD	807		CCTGACATTTATATTCCCCAGAACATCAGGTTAATGGCATTTTTGATGTCA
29447	+	4	1.57	5.03	0	0	1	0	O3K_26262 (ccdB)	plasmid maintenance protein CcdB	306		CCTGACATTTATATTCCCCAGAACATCAGGTTAATGGCATTTTTGATGTCA
29599	-	17	9.5	2.48	0	1	0	0	O3K_26262 (ccdB)	plasmid maintenance protein CcdB	306		AGAGTGACATTATTGACACGCCCGGGCGACGGATGGTAATCCCCCTGGCCA
29599	-	17	9.5	2.48	1	0	0	0	O3K_26257	putative resolvase RepD	807	195	AGAGTGACATTATTGACACGCCCGGGCGACGGATGGTAATCCCCCTGGCCA
29980	+	3	>100	2.74	0	0	1	0	O3K_26267 (ccdA)	plasmid maintenance protein CcdA	219		TAGTACACCTCTTTTTGACATACTTCTGGTATGCATATCAGTATATATTCT
29984	+	3	2	2.74	0	0	1	0	O3K_26267 (ccdA)	plasmid maintenance protein CcdA	219		ACACCTCTTTTTGACATACTTCTGGTATGCATATCAGTATATATTCTTATG
30158	-	15	6	2.35	1	0	0	0	O3K_26267 (ccdA)	plasmid maintenance protein CcdA	219	228	GGGGCGGAAAACAGCGATATGATGATTTCCTCAGTGTGGTACACTTCCGGA	In agreement with previously published data; Tam and Kleine, 1985 (primer extension)
30436	-	9	3.25	2.64	0	0	1	0	O3K_26272	hypothetical protein	231		ATCCGGAATATTCAAAGCACCGGGGGGGCACATATGTTTAGTATAGGCAGA
30799	-	10	>100	18.27	0	0	1	0	O3K_26272	hypothetical protein	231		TGCTCCAGACGTTTGATCACTGCGGCGGGCTGTTCACGCATAATGAAAGAG
30799	-	10	>100	18.27	0	0	1	0	O3K_26277	hypothetical protein	429		TGCTCCAGACGTTTGATCACTGCGGCGGGCTGTTCACGCATAATGAAAGAG
31113	-	8	1.57	5.74	0	0	1	0	O3K_26277	hypothetical protein	429		CCAGCACCAGGTCAGGCACCCGCTCAAACTCTCTTGTATTATTCGTCACCA
31207	-	4	3	2.74	0	0	1	0	O3K_26277	hypothetical protein	429		AATACGGTGCTCCGTTGACACTTACGTATACGGGCTGTTTCTTTGTGCCCT
31332	-	4	1.67	1.57	0	1	0	0	O3K_26282	hypothetical protein	156		CGTCTGAACGGTATCGATCCGGAAGCGTATCTGCGCCATATTCTGAGCGTA
31550	-	303	3.63	3.35	1	0	0	0	O3K_26282	hypothetical protein	156	132	AACCCTGTCAGTTATTGACTTTGGATCTTACGTGCTCAACTGTATGCCATA
31594	-	82	2.49	4.81	1	0	0	0	O3K_26282	hypothetical protein	156	176	AAGTGAATATCGTATATGCCTTTGTTGCCGGAGGATGCAGAATAAACCCTG
31643	+	5	1.83	1.83	0	0	0	1					ACAGGGTTTATTCTGCATCCTCCGGCAACAAAGGCATATACGATATTCACT
31661	-	17	1.59	4	1	0	0	0	O3K_26282	hypothetical protein	156	243	AACCAAAGAGCTGTAGCATCAGTAGGGCAAAACGAGCTACTGTAAAAAGCC
31844	+	4	>100	7.31	0	0	0	1					TTATCAGGATTCTGACGATTAGTCTTAAGACTGTCGGTAAATTAAGTGATG
32253	-	4	1.67	2.61	0	0	0	1					TTAATACAGATTATCATTAACTTGTTACAGTTTATCAGTAACATGCCACAG
32280	-	4	5	1.52	0	0	0	1					ATTAACTTACTGCAGTATATGTATTACTTAATACAGATTATCATTAACTTG
32347	+	55	7.88	1.51	1	0	0	0	O3K_26287	RepFIB replication protein A	978	157	GTATTAAGTAATACATATACTGCAGTAAGTTAATGACATAAACTATGGTCA
32947	-	12	2.71	3.47	0	0	1	0	O3K_26287	RepFIB replication protein A	978		TCAGTATCGTAGTAGGCTGACTGTACCAGATGGGTGATATATTCCCGGGTG
32973	-	5	2.67	2.09	0	0	1	0	O3K_26287	RepFIB replication protein A	978		CAGCCTGTAACTGAACAATATCCCGTTCAGTATCGTAGTAGGCTGACTGTA
32985	+	4	2.33	1.6	0	1	0	0	O3K_26287	RepFIB replication protein A	978		CGATGAGAAGCACACCCGGGAATATATCACCCATCTGGTACAGTCAGCCTA
33517	-	13	3.6	1.73	0	0	1	0	O3K_26287	RepFIB replication protein A	978		AACTGCAGTGAGCAGACCACTCACTGCACCTGATAATATAAGCTGTAGTCA
33940	-	9	1.82	18.27	0	1	0	0	O3K_26292	putative resolvase (protein D)	741		TCGATTCCGGTAACACCACACACTTTCCGGCACAGCTATATCATGCACATG
33985	-	10	11	10.05	0	1	0	0	O3K_26292	putative resolvase (protein D)	741		CTGAAGCAGGCTGTCAGACGGGCCGAAGCTGACGGGGTACACTTTTCGATT
34156	-	3	4	7.31	0	1	0	0	O3K_26292	putative resolvase (protein D)	741		CAGTCCGAAAAAGTGCGTGCGCGACGCGGACGCCCGCCAAAAGATGAAGTG
34306	-	5	6	5.48	0	1	0	0	O3K_26292	putative resolvase (protein D)	741		GAAGTGAGTGCCCTTCTTTTCTATATGCCGGATCAGCGTCACCATATGCTG
34644	+	6	7	12.79	0	0	0	1					CGGATCCTTTTGTTTGCTTATCACGCTTTATCGCGGGTAAAACCAAATACG
34937	-	149	10.31	3.39	0	1	0	0	O3K_26297	hypothetical protein	87		AATACACATTCGCACTACCCGTTGAACGGCATATGGTTTATTTTCTGCAAA
36673	+	6	7	3.2	0	0	0	1					TTCTTTTTAAATGAATGTAATTAAGTAGTTTAAAGGAGATATAAACAGGTG
36821	+	5	>100	3.05	0	0	0	1					ATAAGCAAAATTCCCCGTCGCTGAGGCGTATTTTGTATTAAAAACAGGGGG
37570	+	4	>100	>100	0	0	1	0	O3K_26317	RepFIC replication protein A	672		TGTGGTGATGGAACACTGGACGCGGTTGGCCAGTGGGTCATAGTGGAAACA
37570	+	4	>100	>100	0	0	1	0	O3K_26322	RepFIC replication protein	189		TGTGGTGATGGAACACTGGACGCGGTTGGCCAGTGGGTCATAGTGGAAACA
38030	-	1476	2.34	1.85	1	0	0	0	O3K_26327 (repL)	RepFIC leader peptide RepL	75	185	ATGGGCTTACATTCTTGAGTGTTCAGAAGATTAGTGCTAGATTACTGATCA	In agreement with previously published data; Womble et al., 1985 (in vitro transcription)
38587	+	13.14	14.14	2.01	1	0	0	0	O3K_26337	transposase	981	31	CGGCAGTTTCTAGGGAAGGTGCGAACAAGTTCCTGATATGAGATCATCATA
38591	+	40.48	3.65	1.67	1	0	0	0	O3K_26337	transposase	981	27	AGTTTCTAGGGAAGGTGCGAACAAGTTCCTGATATGAGATCATCATATTCA
38608	-	17.71	9.86	5.15	0	0	1	0	O3K_26337	transposase	981		GTGCTGAATTCACTATCGGCGAAGGTGAGTTGATGGCTCATGATGTCCCTC
38608	-	17.71	9.86	5.15	1	0	0	0	O3K_26332 (repA2)	RepFIC replication protein A2	255	271	GTGCTGAATTCACTATCGGCGAAGGTGAGTTGATGGCTCATGATGTCCCTC
39430	-	3.48	4.3	3.03	0	0	1	0	O3K_26337	transposase	981		AAGCCGAACTGCCGCTTGATGATGCGAAACGGGTGCTCTACCTTGGCACGG
39561	-	4.24	4.71	3	0	0	1	0	O3K_26337	transposase	981		TTATCCCCAGTTTTTAGTGAGATCTCTCCCACTGACGTATCATTTGGTCCA
39848	-	4	>100	1.83	0	0	0	1					GATTAATTTCACAAAATAAGGTGTTGTTCAATGTGTGCTGTAATATTCAGG
40313	-	3	2.5	9.14	0	0	1	0	O3K_26347	IS66 family transposase orfA	678		TGTTTCATACGATAGTGTCCATTAAAAATGATGGACATTATTTTTGTAGAG
40313	-	3	2.5	9.14	1	0	0	0	O3K_26342	hypothetical protein	171	137	TGTTTCATACGATAGTGTCCATTAAAAATGATGGACATTATTTTTGTAGAG
40363	+	5	6	3.65	0	1	0	0	O3K_26347	IS66 family transposase orfA	678		CTCTACAAAAATAATGTCCATCATTTTTAATGGACACTATCGTATGAAACA
40376	-	6	3	5.48	0	0	1	0	O3K_26347	IS66 family transposase orfA	678		GCCACAACCCGGGGTAAATGTTCTTCAAAGTGAAGACGTAAAGCTTCAGTG
40376	-	6	3	5.48	1	0	0	0	O3K_26342	hypothetical protein	171	200	GCCACAACCCGGGGTAAATGTTCTTCAAAGTGAAGACGTAAAGCTTCAGTG
40479	+	44	5	5.58	0	1	0	0	O3K_26347	IS66 family transposase orfA	678		GGCGTCGCCTGGGTGTACCAAAATCAACAGTTTGTAGTATGTTCGTGCGCT
40588	-	16	>100	4.87	0	0	1	0	O3K_26347	IS66 family transposase orfA	678		TGGGCCGCCGGGGACGTTTTTTTACCACGGGGGCTTCGGATATAACGGTGC
40667	+	6	>100	3.65	0	1	0	0	O3K_26347	IS66 family transposase orfA	678		AAAAAACGTCCCCGGCGGCCCAACTTCCCTTATGAGTTTAAAATCGCCTTA
40994	-	4	2.33	6.4	0	0	1	0	O3K_26347	IS66 family transposase orfA	678		TGCAACCAGCCAGATACGCGAACCTGCAGGGAGAGATATCATCAGTGGCTG
40994	-	4	2.33	6.4	0	0	1	0	O3K_26352	IS66 family element orf2	348		TGCAACCAGCCAGATACGCGAACCTGCAGGGAGAGATATCATCAGTGGCTG
42383	+	4	>100	7.31	0	1	0	0	O3K_26357	hypothetical protein	1572		GATGCTTACGGTGGTTACCGGGCGTTATACGAATCCGGCAGAATAACGGAA
43312	+	5.5	2.1	>100	0	0	1	0	O3K_26367	hypothetical protein	297		GTTGCACAACGCAACCCAGTGCTTCCTGATATATCTTACCGTCACGCACCG
43334	+	12	2.04	9.54	0	0	1	0	O3K_26367	hypothetical protein	297		TTCCTGATATATCTTACCGTCACGCACCGCAGGCCAGATAAACTGACCTTC
43455	+	25	>100	4.15	0	0	1	0	O3K_26367	hypothetical protein	297		CGGCCACGGAAGATAAACAGGTGACCGGAGAAGGGGTTATCATCCAGCACA
43455	+	25	>100	4.15	0	0	1	0	O3K_26372	hypothetical protein	435		CGGCCACGGAAGATAAACAGGTGACCGGAGAAGGGGTTATCATCCAGCACA
43610	-	36	37	7.95	0	1	0	0	O3K_26372	hypothetical protein	435		GCTTGTGCAGCTTCCTGCCATGTGGAATTCCATTACGGTAAAATGATGCTG
43610	-	36	37	7.95	1	0	0	0	O3K_26367	hypothetical protein	297	60	GCTTGTGCAGCTTCCTGCCATGTGGAATTCCATTACGGTAAAATGATGCTG
43772	+	28	10.33	2.14	0	0	1	0	O3K_26372	hypothetical protein	435		ACTGGAACCAGAGTCGGAGAGGCCGGAAAAGATTGTGATACTGTAGGGCCT
44859	-	17	>100	3.88	0	1	0	0	O3K_26382 (traX)	conjugal transfer pilus acetylation protein TraX	747		ATCATTACCCCGTTTCTGGCCCGGGGATTTTTTCCCGGTATTCTACGCCTG
44859	-	17	>100	3.88	1	0	0	0	O3K_26377 (finO)	conjugal transfer fertility inhibition protein FinO	561	89	ATCATTACCCCGTTTCTGGCCCGGGGATTTTTTCCCGGTATTCTACGCCTG
45286	+	3	>100	>100	0	0	1	0	O3K_26382 (traX)	conjugal transfer pilus acetylation protein TraX	747		ATACCAGGGAAAGCCGGCCAGATAATATGCGAACTGGGCAATAATCCCCCA
45870	+	5	>100	2.28	0	0	1	0	O3K_26392 (traI)	conjugal transfer nickase/helicase TraI	3714		TCCGGCAGGTCAGGTTTGTTCTCTGCCATTTTTCTGACAATTTCATCTGCG
46092	-	12	3	10.96	0	1	0	0	O3K_26392 (traI)	conjugal transfer nickase/helicase TraI	3714		CTGCAGGGCAGCCGTAACGGAGAGAGCCTGCTGGCTGATAATATGCAGGAT
46112	+	6	3	2.35	0	0	1	0	O3K_26392 (traI)	conjugal transfer nickase/helicase TraI	3714		GTCAGGATTATCACGTGCAATCCGGACACCATCCTGCATATTATCAGCCAG
46993	+	24	>100	7.31	0	0	1	0	O3K_26392 (traI)	conjugal transfer nickase/helicase TraI	3714		TCAGCCCGTCATCCTTGCTGATACCGGCAATCCGGTGATACACACTATCCA
47486	-	7	>100	2.56	0	1	0	0	O3K_26392 (traI)	conjugal transfer nickase/helicase TraI	3714		GTCAGCCTTTCCGTCTGCAGCAGACGCGCAGTGCTGCCGATGTGGCCATCA
47935	+	16	17	3.45	0	0	1	0	O3K_26392 (traI)	conjugal transfer nickase/helicase TraI	3714		ACCCCTGTACCACCGTGAAACGGTCGGACGCTTCCAGTATCATACGGGTGG
47961	+	12	1.27	3.94	0	0	1	0	O3K_26392 (traI)	conjugal transfer nickase/helicase TraI	3714		GACGCTTCCAGTATCATACGGGTGGCGGCACGCTGTCCCGACGTCAGTGTC
48011	-	3	1.33	3.65	0	1	0	0	O3K_26392 (traI)	conjugal transfer nickase/helicase TraI	3714		GTGCGTCGTATGAGGCAGAAAAAAGTATTCTTCGCCATATTCTCGAAGGTA
48082	-	6	7	4.26	0	1	0	0	O3K_26392 (traI)	conjugal transfer nickase/helicase TraI	3714		GCAGATAAAACGCGGTGACTTACTGTATGTGGATGTGGCAAAAGGCTATGG
49675	+	9	>100	8.22	0	0	1	0	O3K_26397	conjugal transfer nickase/helicase TraI	675		ACACTTTTCTCCGGATGTACGGTCACCCGGTTCTGTTTCATGATGTCACGA
50302	+	48.91	2.7	6.38	1	0	0	0	O3K_26402	IS1 orfA	300	16	AACTCACTCTGGGTGATGCTGCCAACTTACTGATTTAGTGTATGATGGTGT
50548	-	7.33	>100	10.05	0	0	1	0	O3K_26402	IS1 orfA	300		GCGAGGTTACCGACTGCGGCCTGAGTTTTTAAGTGACGTAAAATCGTGTTG
51094	-	73	1.82	2.49	0	0	0	1					TGTTTCATTTTATAATGAAAAATCTGTTGTTCTATGGCAAATTAATATATT
51462	+	305	4.67	3.6	0	0	0	1					TATTTATTTACAGATTGACTGTTAAGTGGCCTTTCTCTAGGATCCAGTGCA	TSS of finPasRNA in plasmid R1; in agreement with previously published data; Koraimann et al.,1991 (reverse transcription)
51568	-	23	2.44	2.97	0	0	0	1					ATCTGGTTCAATTTGATGACAATTAACCGCATAAAGGTTATATTAATTATG	gTSS of traJ in plasmid R1; in agreement with previously published data; Thompson and Taylor, 1982 (S1 nuclease protection)
52153	-	53	9.83	5.67	1	0	0	0	O3K_26412	conjugal transfer protein TraM	384	109	CGAGTTAAAGCGAATTGACTCTAGATTCAATTCGTGATGTGATTTGCTGCA
52737	-	10	>100	18.27	0	0	1	0	O3K_26417	lytic transglycosylase	510		CATTTTTTAAAGGCTATTGCCAGATAATAAGCACCGGTATAAATGTTCATG
54055	-	3	2	10.96	0	1	0	0	O3K_26422	YubP	801		AGTTACTGTTATGCGATTAGCTTCCCGTTTTGGTCGATATAATTCTATTCG
54352	+	4	3	10.96	0	0	0	1					ATCCGATCGGAAACGTATTCCTGCCAAAGTTTTGCTGATAACTTAAGTCGA
54724	+	66	27.4	3.58	1	0	0	0	O3K_26427	putative recombinase	258	166	AAAATGTGACCTCATACAATTAATAACATAACCTATATGCGATAGAATATA
54904	-	6	7	3.2	0	0	1	0	O3K_26427	putative recombinase	258		TTGCTAAAACGAGTCAGGCGGTCTATCTGCTCAACCAGTAAAATATCATTA
55443	-	3	4	1.83	0	0	0	1					ATTTTGAGCTAGTTTGGCTGGGGGGATGCTCTTCTCTTAAGCTTCTTGCTC
55560	+	5	>100	1.66	1	0	0	0	O3K_26432 (sepA)	serine protease SepA	4095	109	CTTGCGTTTTTTTTGGTTGTTTTTCCGCTTACCTTAATAAAAATTATATTA
55672	-	14	3.8	1.74	0	0	1	0	O3K_26432 (sepA)	serine protease SepA	4095		AGCAATCAGGCTTTTGGTTATATGGCAATACTTAAGATAATATATTTTGTT
55890	-	15	2.07	5.89	0	0	1	0	O3K_26432 (sepA)	serine protease SepA	4095		TGCTTGTCGTAAATGGAAATATTCGTGGTCCCCGGCGTAAACTGACCTTTA
55897	+	4.5	2.5	3.05	0	1	0	0	O3K_26432 (sepA)	serine protease SepA	4095		GTGCAGAGATCCCTTATCAGATATTCCGCGACTTTGCCGAGAATAAAGGTC
56028	-	3	>100	1.83	0	0	1	0	O3K_26432 (sepA)	serine protease SepA	4095		CCGCTGACATGTTTGGCGGTAACCACATACTGAGGGGAGTAAAGTGTATGG
56256	-	10	1.47	1.83	0	0	1	0	O3K_26432 (sepA)	serine protease SepA	4095		TTTTTGTCTTTGACGTACTGCATCCCCCCCCCAAGGCGATAGAATGCAGTA
56314	-	15	6	2.06	0	0	1	0	O3K_26432 (sepA)	serine protease SepA	4095		GCTGACGGTTCCCCCAACAAGAAATCCGCCATTGGTATACACTTGGGTACG
56853	+	3.25	2.55	4.35	0	1	0	0	O3K_26432 (sepA)	serine protease SepA	4095		CAGGGAGCTGGGTATCTGCAGTTTGCCGGCGATTACAGGGTGTCCGCCCTG
57307	-	4	1.5	8.77	0	0	1	0	O3K_26432 (sepA)	serine protease SepA	4095		CAGGTCTCCCGGCGCTCCTCTCCCCCCAAAAATACTGACAGTATTAACCGG
57352	-	8	3	4.39	0	0	1	0	O3K_26432 (sepA)	serine protease SepA	4095		ACTCGCTTTCAGGATGAAATATTGCTTGGTAGAACTGTCATAATACAGGTC
57462	-	19	2.46	9.75	0	0	1	0	O3K_26432 (sepA)	serine protease SepA	4095		CTGGCCTCAATTTTTTGTTGCTTCACAGTATCAATGGCTTTATTACGATCT
57516	-	3	4	>100	0	0	1	0	O3K_26432 (sepA)	serine protease SepA	4095		ATATTCACATCCATATTGCCGTTTAGTTGGCCGTGATACATATAAGGCTGG
57774	+	10	6	1.57	0	1	0	0	O3K_26432 (sepA)	serine protease SepA	4095		CGTCAGTTTACGCTGGAAAAACTGAAACTCGATGCGGCAACATTCCATCTG
58024	+	5	>100	1.83	0	1	0	0	O3K_26432 (sepA)	serine protease SepA	4095		TGCAAATCATGGAGAGATTCACCGGTGGTATTGAGGCTTATGATAGCACCG
58041	-	7	1.35	4.93	0	0	1	0	O3K_26432 (sepA)	serine protease SepA	4095		AGGGTCAGGCTGCTGTTGACAAAGCTGCCAACACGGTCAAAAACAGCATTC
58119	-	31	>100	9.44	0	0	1	0	O3K_26432 (sepA)	serine protease SepA	4095		AGAGAAGCATTTTCTTTTACATCCACAGCCCCGGTGCTGAAAATACCGCTC
58162	+	4	>100	>100	0	1	0	0	O3K_26432 (sepA)	serine protease SepA	4095		CGGCTCAGAGCGGTATTTTCAGCACCGGGGCTGTGGATGTAAAAGAAAATG
58286	+	14	3.33	1.92	0	1	0	0	O3K_26432 (sepA)	serine protease SepA	4095		AGGGATTAACCTCGAAGATAAGGCCAGCTTTTCTGTTAAAAATATGGGCTA
58587	+	74	>100	3.65	0	1	0	0	O3K_26432 (sepA)	serine protease SepA	4095		AAACACTTTGCCACTTTACAAGTAAAAGAGCTTTCTGCAGATAATACCACG
58648	-	18	>100	3.65	0	0	1	0	O3K_26432 (sepA)	serine protease SepA	4095		TTCACTGGCTGGTTTGTTTAAAAAGTCAACCAGGACGCTATTATTACTGCC
58810	-	17	1.45	2.45	0	0	1	0	O3K_26432 (sepA)	serine protease SepA	4095		ATCAGCGGTAGTCTGATATCCTGTCAGCACCCATTTTGTGGCATCATTCGT
58892	-	33	>100	4.31	0	0	1	0	O3K_26432 (sepA)	serine protease SepA	4095		GTTTGTTCAGGTTATTGACCTCTGTAAGGAAGGACTTATAACCTGATGCCA
59341	+	18	4	1.57	0	1	0	0	O3K_26432 (sepA)	serine protease SepA	4095		ACAGCTCTCATTCCTGGTATGCCGGTGCTGAAGTTGGTTATCGTTACCACC
59447	-	12	4	3.25	0	0	1	0	O3K_26432 (sepA)	serine protease SepA	4095		CTCTTCCCACGTCAACACCAGTACGGCCAATCAGTGGGTTATAATCCTTGT
59885	-	108	16.43	1.75	0	0	0	1					CATTCATTTTATGGTGTTTTTTTAATCTTTTTAGGTTTTTAATTCCTATCG
60252	-	54.5	4.52	1.8	1	0	0	0	O3K_26437	hypothetical protein	186	9	GTGTTACAGACGGCATTGGCTTTACGCTTACGTGAGTATATAAAGGTCATA
60263	-	13	9.67	2.52	0	0	1	0	O3K_26442	hypothetical protein	435		GCAAGGAGCAGGTGTTACAGACGGCATTGGCTTTACGCTTACGTGAGTATA
60263	-	13	9.67	2.52	1	0	0	0	O3K_26437	hypothetical protein	186	20	GCAAGGAGCAGGTGTTACAGACGGCATTGGCTTTACGCTTACGTGAGTATA
60566	-	27.5	12	1.96	0	0	1	0	O3K_26442	hypothetical protein	435		ACTGGAACCAGAGTCGGAGAGGCCGGAAAAGATTGTGATACTGTAGGGCCT
60728	+	35	36	8.22	0	1	0	0	O3K_26442	hypothetical protein	435		GCTTGTGCAGCTTCCTGCCATGTGGAATTCCATTACGGTAAAATGATGCTG
60728	+	35	36	8.22	1	0	0	0	O3K_26447	hypothetical protein	351	60	GCTTGTGCAGCTTCCTGCCATGTGGAATTCCATTACGGTAAAATGATGCTG
61004	-	11.5	1.96	9.54	0	0	1	0	O3K_26447	hypothetical protein	351		GGTAATGGATATCTTACCGTCACGCACCGCAGGCCAGATAAACTGACCTTC
61026	-	5.5	2.1	>100	0	0	1	0	O3K_26447	hypothetical protein	351		GGAGCATTGCCAGTTGCGAGCGGGTAATGGATATCTTACCGTCACGCACCG
61093	+	5	6	1.83	0	1	0	0	O3K_26447	hypothetical protein	351		ATATCCATTACCCGCTCGCAACTGGCAATGCTCCTCGATAAGCTGGACTGG
61093	+	5	6	1.83	1	0	0	0	O3K_26452	transposase ORF1, IS66 family protein	1500	76	ATATCCATTACCCGCTCGCAACTGGCAATGCTCCTCGATAAGCTGGACTGG
61169	+	890.5	17.19	2.42	1	0	0	0	O3K_26452	transposase ORF1, IS66 family protein	1500	0	ACGCACTGACAATGTTGTAAAAAACTCCTGACCGCATTATAAAAACGGCCA
61606	-	5.5	1.31	3.9	0	0	1	0	O3K_26452	transposase ORF1, IS66 family protein	1500		CTCACCAGTTCCAGTTGTTCTGCGCTGACTTCCCCCAGATAATCCAGCTCA
61611	-	15.5	>100	4.36	0	0	1	0	O3K_26452	transposase ORF1, IS66 family protein	1500		CGCTGCTCACCAGTTCCAGTTGTTCTGCGCTGACTTCCCCCAGATAATCCA
62691	-	24.5	4.5	6.06	0	0	1	0	O3K_26452	transposase ORF1, IS66 family protein	1500		AATCGTCATGGGGCTAAAATCCCCGAATAAGAGTTTGTAAAATCCAAGATA
62857	+	13.25	9.83	11.98	0	0	1	0	O3K_26457	transposase, IS110 family protein	1041		TACGAGGATCACTCATTCCGTGTCTGACTGCTTCAGGGTTTAATTTTGCTT
62884	-	11.5	>100	8.7	0	0	0	1					TTACGGCGGTGGCTCGTGAGTTGACTGGATTTATGTGGGATATTGCACTTG
62976	+	4.17	>100	2.34	0	0	1	0	O3K_26457	transposase, IS110 family protein	1041		CCGCCGTAATGGCTACTTGTGATTTTTCCCTTTTGCTGTCAGACTTCGGTA
63060	+	32.17	8.15	2.71	0	0	1	0	O3K_26457	transposase, IS110 family protein	1041		AATATCTTTGGAATATTGTGTTACAGAGTCCGGTCGGTAATATATAAGCCA
63384	+	5.17	>100	4.72	0	0	1	0	O3K_26457	transposase, IS110 family protein	1041		TAACAGGCGAGATATTTTCTGGTCGAGTTGAAGTATGCGATCTTCAATCTG
63501	+	47.33	48.33	1.7	0	0	1	0	O3K_26457	transposase, IS110 family protein	1041		TAACCAGGTTCGATGTTTGCCGGTCCAGTGCTTCCCTGCATAACGTTTGTC
63858	-	309.67	18.87	5.26	0	1	0	0	O3K_26457	transposase, IS110 family protein	1041		CTGCACCTGAACGGCTTGGCGAAGTTCGTTATTATGGTACGATTAACAACG
64130	+	6	2.5	4.57	0	0	0	1					ATACGGTGCTCCGTTGACGCTTACCTTATTTAAGTGATATTGGTTGTCTGG
65664	+	3	>100	>100	0	0	1	0	O3K_26462 (aatD)	AatD	1212		CCTCTGACACCTACTTTTTTAAAATAAAGGCCAACCTGTACAATCACAATG
65709	-	12	>100	10.96	0	1	0	0	O3K_26462 (aatD)	AatD	1212		AGTCTAAAAATATCATTTTTTCTCCGTTCTCTTATGTTATTATTATTTCCG
66116	-	4	5	3.05	0	1	0	0	O3K_26462 (aatD)	AatD	1212		TTATGAAGTTCACTATTGTCTTATTGTATTTTTTTGCCTATTATCTCGCAG
66404	-	4	>100	7.31	0	1	0	0	O3K_26467 (aatC)	ATB binding protein of ABC transporter AatC	630		CTTGGTGTCCGTTGGATTGTCAAATATTAATAATAATGTATCATTTCTCTC
66404	-	4	>100	7.31	1	0	0	0	O3K_26462 (aatD)	AatD	1212	240	CTTGGTGTCCGTTGGATTGTCAAATATTAATAATAATGTATCATTTCTCTC
67507	-	15	>100	6.85	1	0	0	0	O3K_26472 (aatB)	AatB	639	66	TCTTCTGCAGCACATTTCCAATACAGGGGAAATGTGATAACTACTATGGTG
68144	-	3	>100	5.48	0	1	0	0	O3K_26477 (aatA)	outermembrane protein AatA	1239		TTGAGGAGGAGGAAAGTTTACTGTCAGATAAAATCTCGAGAGAATATCATG
68755	+	14	8	3.65	0	0	1	0	O3K_26477 (aatA)	outermembrane protein AatA	1239		GTGTCGAAAACAGATAAGCATTTATTGCAAGAAATGAGTATAATATGTGTC
68755	+	14	8	3.65	0	0	1	0	O3K_26482 (aatP)	permease AatP	1131		GTGTCGAAAACAGATAAGCATTTATTGCAAGAAATGAGTATAATATGTGTC
69090	+	3	4	>100	0	0	1	0	O3K_26482 (aatP)	permease AatP	1131		ATAACTCTACCCGTCTCGAATAAAAGCTGCGTTTCGATAAAATAAAACATG
70088	-	6	13	>100	1	0	0	0	O3K_26482 (aatP)	permease AatP	1131	202	AGCCGCATGTCCACTATTGCTGGGTAAAATCAAATCATTAATATCTCTGCA
70218	+	205	>100	5.95	1	0	0	0	O3K_26492	transposase	93	290	TCACATGACAAAAACAGTATCAACCAGCCAAAAAACACGTAAACTGAACCG
70298	-	3	>100	5.48	0	0	0	1					GAGTCATATTCGCCCTGACTTTCCAGAACCATACGAATCACCCTATGACTG
70361	+	51	2.78	2.21	1	0	0	0	O3K_26492	transposase	93	147	ATTCGTATGGTTCTGGAAAGTCAGGGCGAATATGACTCACAATGGGCGGTA
70502	-	57	6.18	15.53	0	0	1	0	O3K_26492	transposase	93		TGACGGCCAGTCATTGATTTTCCTGATCACTTCCAGTGTTAACATGAACCG
70606	+	11	6.5	23.76	1	0	0	0	O3K_26497	hypothetical protein	237	51	CGTGTGCATGAACTGCTGCCCTGGAACCTCTCGGCTGTAAAATAATCCTTA
70630	-	3	>100	1.83	0	0	1	0	O3K_26492	transposase	93		TGGTTGTAAAGCCAGTTTAACCATTTGAAGTTTAAACTCATTTGAAAAGTA
70630	-	3	>100	1.83	0	0	1	0	O3K_26497	hypothetical protein	237		TGGTTGTAAAGCCAGTTTAACCATTTGAAGTTTAAACTCATTTGAAAAGTA
70660	+	6	1.46	5.79	0	1	0	0	O3K_26497	hypothetical protein	237		CACGTACTTCTCGGGGCGCTTACTTTTCAAATGAGTTTAAACTTCAAATGG
70674	+	14	1.74	1.68	0	1	0	0	O3K_26497	hypothetical protein	237		GGCGCTTACTTTTCAAATGAGTTTAAACTTCAAATGGTTAAACTGGCTTTA
70736	+	481.93	7.74	1.62	0	1	0	0	O3K_26497	hypothetical protein	237		TTCTGTTGCCCGTATTGCCCGGGAGCACGATATCAATGATAATCTTCTGTT
70855	-	19	>100	2.04	0	0	1	0	O3K_26497	hypothetical protein	237		TTCGACGGCTAGTCATTGATCTTCATAATTACCTCGCGTAAAAACGGGGTA
70972	+	102	8.85	10.96	0	0	0	1					CTGCACTTTCAGGATGTAATATTGCCCAGTAGAAGTGTCATAATACAGGTC
71126	-	5	6	4.39	0	0	0	1					TGGGGATACCGTGGTGGACGTCTGGATCTGAATGGTAATAACCTGACCTTT
71324	-	4	>100	2.44	0	0	0	1					ACTGGCGAAGGTACCCTGACAGTAAACGGGACCGGTGTGAATATAGGCGGA
71471	-	10.25	10.32	4.88	0	0	0	1					CAGGGGGGCGGGTATCTGCAGTTTGCCGGCGATTACAGGGTGTCCGCCCTG
72010	+	8	5	2.28	0	0	0	1					GCTGACGGTTCCCCCAACAAGAAATCCGCCATTGGTATACACTTGGGTACG
72069	+	38	5	1.87	0	0	0	1					TTTTGTCTTTGACGTACTGCATTCCCCCCCCCAAGGCGATAGAATGCAGTA
72317	-	4	2.33	2.13	0	0	0	1					TTGATAAAGCCCCGATGACTGATTTCAGTAGTGCCACTATTATTACTACCG
72431	-	5.5	>100	4.02	0	0	0	1					GTGCAGAGATCCCTTATCAGATATTCCGCGACTTTGCCGAGAATAAAGGTC
72781	+	44.5	15.83	3.16	0	0	0	1					TAATATCAATTACTAAGCATCTGTTTTTTAGTTGGTGTAATATAATTTTTA
72913	+	5	1.71	1.83	0	0	0	1					CTCCTCTTTTAAGTTTCTTGCTCAACTTTAAAAATAGTTATGCTAGTTCAG
72956	+	8	1.57	1.91	0	0	0	1					TAGTTCAGTACCGATAGGAGTCAGTTTAGATATCGAATAGACTAAATAACT
73951	+	10	>100	3.05	0	0	0	1					GGCGGTGAGCCGCCGGGCGTGGTTTTTGTCCTTTGTTTTATGATAGTTTTC
73955	+	51	4.92	6.88	0	0	0	1					GTGAGCCGCCGGGCGTGGTTTTTGTCCTTTGTTTTATGATAGTTTTCTGCA
74127	-	438	49.67	2.87	0	0	0	1					TCAACAAAAACTGTCTAGACTGGCCTAATCTCTTATTTTAAGATACATCTA

## Sheet: Column headers
Position	The nucleotide position of the 5' RNA end in the pAA plasmid
Strand	The strand of the 5' RNA end in the pAA plasmid
stepHeight	The expression height change at the 5' RNA end position defined by the number of cDNA reads starting at the respective position: (e(i) - e(i-1); e(i): expression height at position i)
stepFactor	The factor of height change at the 5' RNA end position: (e(i)/e(i-1); e(i): expression height at position i)
enrichmentFactor	The enrichment factor at the 5' RNA end postion
TSS/PS	Marked with 1 if the 5' RNA end is regarded as a TSS or a PS (enrichmentFactor > 1,5)
gene	Marked with 1 if the 5' RNA end is mapped within the 300 nt upstream region of the gene listed in the "Locus tag" column
internal	Marked with 1 if the 5' RNA end is mapped within the gene listed in the "Locus tag" column
antisense	Marked with 1 if the 5' RNA end is mappedon the opposite strand within or up to 150 bp up/downstream of the gene listed in the "Locus tag" column
orphan	Marked with 1 if the 5' RNA end does not belong to any of the above categories
Locus tag	The locus tag of the gene to which the classification relates
Product	The protein product of the gene
Gene Length	The lenght of the gene
UTR length	The length of the mRNA untranslated region in the case of a mapped gene 5' RNA end
Sequence -50 nt upstream + TSS/PS (51nt)	Shows the nucleotide sequecene of the 50 nt upstream region and the first nucleotide of the 5' RNA end
Comment	Relevant additional information about the 5' RNA end
