# Supplementary material for: The primary transcriptome of the Escherichia coli O104:H4 pAA plasmid and novel insights into its virulence gene expression and regulation
Source: Sci Rep. 2016 Oct 17;6:35307. doi: 10.1038/srep35307 (PMC5066232; doi:10.1038/srep35307)
Supplement: Supplementary Dataset2 [file srep35307-s3.xls]

## Sheet: Dataset S2
Dataset S2. PS candidates mapped by dRNA-seq. The characteristic redistribution of cDNA reads upon TEX treatment allowed for the identification of transcription start sites (TSS) and processing site (PS) candidates in the pAA plasmid. The TSS and PS annotation was performed with the TSSPredator program (http://it.inf.uni-tuebingen.de/TSSpredator) using the settings outlined in the Supplementary M…
Position	Strand	step Height	step Factor	enrichmentFactor (TEX-/TEX+)	Gene	Internal	Antisense	Orphan	Locus_tag (Gene name)	Product	Gene Length	UTR length	Sequence -50 nt upstream + PS (51nt)	Comment
195	-	12.59	3.3	>100	1	0	0	0	aar	AggR-activated regulator	164	31	CATTGTGTCATTATTCTATCCTTCCGATATCTTATCATGTTATAAATTTCA
3210	-	59.19	2.24	28.91	0	0	0	1					CGTATACATCGCGCTTTACAGAAGTGGCAATGGCGTTCGCCAGCATTTAAA
3216	-	12.95	3.58	11.98	0	1	0	0	O3K_26077	reverse transcriptase-like protein, CP4-6 prophage (modular protein)	1524		GAAACACGTATACATCGCGCTTTACAGAAGTGGCAATGGCGTTCGCCAGCA
5401	-	12.04	2.71	10.4	0	0	0	1					GTAAACCGTCAGTTCGTGGCAGAACGACCTGACCAGCTGTGGGTGGCTGAT
5531	-	19.7	1.93	7.44	0	0	0	1					ACGGGAAGGTATCAGAGTGGCCAGATGCACTGTGGCACGTCTCATGGCGGT
6343	+	160.88	1.39	1.93	0	0	0	1					CCTTTCCACGCAGGCATTATCGTAGCAGTATCCCTTGGCGCGCATCCTGTA
7674	+	38.31	>100	2.02	1	0	0	0	O3K_26102	transposase ORF A, IS1	405	89	ACACCAAAACAATTCTTGACTTATTTTAAAAGCCAATGAAAATATGCTTCA
8115	+	6.02	1.52	4.38	0	1	0	0	O3K_26102	transposase ORF A, IS1	405		CGTTGTTCCTGCTTCTGAACTGGCCGCTGCGATAAAGCAAATTAATCAGGT
8168	+	14.23	1.63	7.33	0	0	0	1					AGCGTTTACTGGGCAAGAATCTATGGTCCCCACCATTTTTGCAACACTGAT
8197	+	97.95	1.64	41.95	0	0	0	1					CCACCATTTTTGCAACACTGATTTTGATTGATGTTGGCTTGCCTAAATCTA
10745	+	40.49	1.5	2.44	0	1	0	0	O3K_26122	hypothetical protein	153		TTTGTTTTAGCATGTAAAAATTTAGAAAAAGGAGGTGTATAATGATTGATA
11713	-	6.57	4	>100	0	1	0	0	O3K_26127	hypothetical protein	540		CGGCCTTTGGAGCAATACCTCTTGTACACATCCCTTCCCGGGAGAATCGAA
17067	-	10.4	>100	1.73	1	0	0	0	O3K_26177	putative transposase	348	217	ACTTGCTCTTGAAAATGGCATTAACGCCAATCTGTTGTTCAAATGGCGACA
17067	-	10.4	>100	1.73	0	1	0	0	O3K_26182	hypothetical protein	402		ACTTGCTCTTGAAAATGGCATTAACGCCAATCTGTTGTTCAAATGGCGACA
17260	-	6.02	4.88	5.05	1	0	0	0	O3K_26182	hypothetical protein	402	12	CAGCCTGAACCGTCTGGTCAGAATCTGACGAATTAGACAAAGTGGTGTCCA
18808	-	59.1	1.39	16.12	1	0	0	0	O3K_26197 (aggA)	aggregative adherent fimbria I structural subunit AggA	504	284	GAAAAGTTGGTCATTATATTGTACAAAACAATAGAGAAACCAAGCATGAGT
18808	-	59.1	1.39	16.12	0	1	0	0	O3K_26202 (aggB)	aggregative adherent fimbria I structural subunit AggB	438		GAAAAGTTGGTCATTATATTGTACAAAACAATAGAGAAACCAAGCATGAGT
18825	-	33.38	1.45	9.03	0	1	0	0	O3K_26202 (aggB)	aggregative adherent fimbria I structural subunit AggB	438		AAATGCCAGTCAGAATGGAAAAGTTGGTCATTATATTGTACAAAACAATAG
18852	-	14.77	1.47	4.65	0	1	0	0	O3K_26202 (aggB)	aggregative adherent fimbria I structural subunit AggB	438		GCCACATAATGGATTTTATATATGGATAAATGCCAGTCAGAATGGAAAAGT
19426	-	26.81	1.35	2.52	0	1	0	0	O3K_26207 (aggC)	outer membrane usher protein AggC	2385		ATCGCCTTATCAGGAGAATATTATTACACTTGATCCTACAACTTTTCCTGA
19439	-	51.44	3.76	1.84	0	1	0	0	O3K_26207 (aggC)	outer membrane usher protein AggC	2385		TGGTAGGACATGTATCGCCTTATCAGGAGAATATTATTACACTTGATCCTA	Detected as a TSS in 5'-RACE analysis
20807	-	25.17	5.6	7.66	0	1	0	0	O3K_26207 (aggC)	outer membrane usher protein AggC	2385		CAGATATTTTTGACAGTGTTCCTTTTCGTGGGGGAATGTTAGGATCTGATG
22460	-	5.64	4.11	6.31	1	0	0	0	O3K_26212 (aggD)	chaperone protein AggD	630	212	TTGCTATTTTTTTAGCGTTATATGATTTGAGTCTTTGTATAATCAAGTTCA
22771	+	16.42	16	1.59	0	0	1	0	O3K_26217	hypothetical protein	204		GAACCACGGCAGCCTGGAGGCTGCAAATCGGGGTGTGGCAGAATATGAGCT
25522	-	30.64	2.93	1.86	0	0	1	0	O3K_26232	DNA polymerase V subunit UmuC	1197		ACCCAGCCTGGCCAGGGGAATATCTCGCCATTTAGTTGTATAACACTGACT
25780	-	7.11	2.86	1.56	0	1	0	0	O3K_26237 (parR)	plasmid segregation protein (ParA locus) ParR	417		ATAAACGTCTTCCTTTGCTGATATCGGAGTTACTGACAGAAAATACGACTC
27045	+	6.57	2.71	5.2	0	0	1	0	O3K_26242 (parM)	plasmid segregation protein (ParA locus) ParM	981		AGAAAAAACAAACACACTTCATACATGCAACTTATATTCAATTATAATGAA
27290	-	8.76	1.73	20.79	0	0	0	1					AAATGCGTTATGGGGATTCTTCACGTACCTAAAGAGTCCCCATTAGACATC
27415	-	14.77	1.27	2.15	0	1	0	0	O3K_26247	putative chaperonin	309		CCAGTAAAACATCTCTGGATTTTAGCTCATATATTATTGAGGCTATAAGAG
27456	-	10.4	1.48	10.76	0	1	0	0	O3K_26247	putative chaperonin	309		ACCGCTGTCGTATTTTGAAGCTCATGCGGAACTTAAAGCGACCAGTAAAAC
27737	-	6.57	1.33	1.88	1	0	0	0	O3K_26247	putative chaperonin	309	49	TAACAAACAGTAAAGTGTATCTATTGGGTATCCATATGGTATCTTTTGGGC
29720	-	9.85	3.57	3.42	1	0	0	0	O3K_26262 (ccdB)	plasmid maintenance protein CcdB	306	10	AGGTCGCCAAGTTTATTGAAATGAACGGCTCTTTTGCCGATGAGAACAGGG
29720	-	9.85	3.57	3.42	0	1	0	0	O3K_26267 (ccdA)	plasmid maintenance protein CcdA	219		AGGTCGCCAAGTTTATTGAAATGAACGGCTCTTTTGCCGATGAGAACAGGG
29961	-	110.54	15.43	2.27	1	0	0	0	O3K_26267 (ccdA)	plasmid maintenance protein CcdA	219	31	TGTGTATTAACGCGCTGATTTTTGCGGCATAAGAATATATACTGATATGCA	Described as a TSS in the literature; Tam and Kleine, 1985 (primer extension)
30476	+	13.13	1.39	1.5	1	0	0	0	O3K_26272	hypothetical protein	231	49	ATGCCTCGCATCTGCCTATACTAAACATATGTGCCCCCCCGGTGCTTTGAA
32695	+	6.02	4.67	7.66	0	1	0	0	O3K_26287	RepFIB replication protein A	978		ACTGATGCCACGGAAGAACTGACGCGTCTTTCCCTGGCCCGTGCAGAAGGA
33068	+	10.4	3.11	7.66	0	1	0	0	O3K_26287	RepFIB replication protein A	978		AGGCTGATCCCCGCCTGTTTGAACTGTACCAGTTTGACAGAAAGGTCCTTC
33495	+	43.23	2.93	21.89	0	0	0	1					GCTGGATGACCTGGAAAAACTCTTCAAATCCCGCTGAACATAAACTGTAGT
34538	-	6.02	>100	2.01	1	0	0	0	O3K_26292	putative resolvase (protein D)	741	38	TGCGATTTATTGTCGTGGAAGGATCCGGGCGTTCAGGTCAGAATACCTGTA
34851	-	331.07	1.32	2.53	0	0	0	1					CAGCATCAGGATGCCAGCCGTCATTTCAACTGACAGTAATCAGCCACCACA
34858	-	267.04	1.36	1.73	0	0	0	1					ATTAAGTCAGCATCAGGATGCCAGCCGTCATTTCAACTGACAGTAATCAGC
35026	-	8.21	2.25	2.11	1	0	0	0	O3K_26297	hypothetical protein	87	71	GTAGGCTGATAAATATATTAATCAGATATCCGACATTTTTCAGGTTATGAG
36061	-	108.9	5.33	3.05	1	0	0	0	O3K_26312	hypothetical protein	285	19	GCGCATTATTTGCCTTGTTCCGTCTGAAAGTAATCACTATGATTAAATATG
37874	-	307.17	1.52	31.92	1	0	0	0	O3K_26327 (repL)	RepFIC leader peptide RepL	75	29	TTTGGCGACTAAGAGAAGATTACCGGGGCTAACAAGAAACTGCATAGAAGC
37880	-	306.44	2.29	7.26	1	0	0	0	O3K_26327 (repL)	RepFIC leader peptide RepL	75	35	ACCAGGTTTGGCGACTAAGAGAAGATTACCGGGGCTAACAAGAAACTGCAT
37902	-	316.57	4.27	3.79	1	0	0	0	O3K_26327 (repL)	RepFIC leader peptide RepL	75	57	AGCAAAAACCCCGATAATCTTCACCAGGTTTGGCGACTAAGAGAAGATTAC
37924	-	64.02	1.39	4.21	1	0	0	0	O3K_26327 (repL)	RepFIC leader peptide RepL	75	79	GTGGATCTACAGGAGCCAGAAAAGCAAAAACCCCGATAATCTTCACCAGGT
38037	-	16.96	1.41	3.25	1	0	0	0	O3K_26327 (repL)	RepFIC leader peptide RepL	75	192	TGTGATGATGGGCTTACATTCTTGAGTGTTCAGAAGATTAGTGCTAGATTA
38075	-	31.74	6.27	9.44	1	0	0	0	O3K_26327 (repL)	RepFIC leader peptide RepL	75	230	GACCGCACTGATAAAAAGTGAAGCGCAAAAACGATGCATGTGATGATGGGC
38245	-	7.11	1.52	6.93	0	1	0	0	O3K_26332 (repA2)	RepFIC replication protein A2	255		AAACGAGCATACAGAAAGGGGAATCCGCTTTCTGATGCAGAGAAACAAAGA
38370	-	151.58	2.31	2	1	0	0	0	O3K_26332 (repA2)	RepFIC replication protein A2	255	33	CGTCACAACTTTCAAGTCACTGATTTCAAAAAACTGTAGTATTCTCTGCGA	Detected as a TSS in 5'-RACE analysis; descibed as a TSS in the literature; Womble et al., 1985 (in vitro transcription)
38482	+	9.3	2.89	14.23	1	0	0	0	O3K_26337	transposase	981	136	TGGCGCACAAATCATGTCTGATTACGACCGTTTAATGTAATTTTGATAATA
38492	+	82.08	6.17	1.66	1	0	0	0	O3K_26337	transposase	981	126	ATCATGTCTGATTACGACCGTTTAATGTAATTTTGATAATAAAATGACTGA
39796	-	49.25	6.63	2.76	0	0	0	1					TGCCTGAAATACAGGTGCCATTTATTTGATATGGAGAGTAACATGAGGAAA
39820	+	16.42	16	17.51	0	0	0	1					AAGATAAATAATACCCGTGGAATATATTTCCTCATGTTACTCTCCATATCA
39919	+	72.78	4.24	1.9	0	0	1	0	O3K_26342	hypothetical protein	171		TGAACAACACCTTATTTTGTGAAATTAATCACAAAATATAAAATCACGACT
41370	+	29.55	55	2.15	1	0	0	0	O3K_26357	hypothetical protein	1572	0	ACGAACGGAACGCGCTGGAATCCGCATATAACCCGTTGTAAAGTGAGGATA
44115	+	8.76	6.33	2.6	0	0	1	0	O3K_26377 (finO)	conjugal transfer fertility inhibition protein FinO	561		ACGAATCCATTCATCTTTATCACTCCTCTTTAACCCGTCAGTATTATGGTG
44802	-	24.62	6.63	1.53	1	0	0	0	O3K_26377 (finO)	conjugal transfer fertility inhibition protein FinO	561	32	GGCTGTGCTGGGCGTTCTGGCGCTGTGACGGGTGTGGTATCTTTGACCGTA	Detected as a TSS in 5'-RACE analysis
54321	-	8.76	1.8	1.79	1	0	0	0	O3K_26422	YubP	801	226	TGCTAAAAACCATTGGCGCTCGACTTAAGTTATCAGCAAAACTTTGGCAGG
54613	-	9.3	2.13	>100	0	0	0	1					TCAGGGTGTACCCTTATGCAATAACTTTTTAATCAAAAATAACGTACTGAA
55691	+	74.7	20.5	1.92	0	1	0	0	O3K_26432 (sepA)	serine protease SepA	4095		TTTGTCAAAATTAGGTTGATGTTTCTATATGAACAAAATATATTATCTTAA
57459	+	14.77	7.75	8.48	0	1	0	0	O3K_26432 (sepA)	serine protease SepA	4095		TCCCCGTTTTTCTCCGATCTGAACAACAGCAGTGTCTGGCAGAATGTCGGA
58005	-	21.34	4.55	2.05	0	0	1	0	O3K_26432 (sepA)	serine protease SepA	4095		TCAAAAACAGCATTCTGAGAGGTCACACTCACGGTGCTATCATAAGCCTCA
58479	+	18.61	4.78	2.14	0	1	0	0	O3K_26432 (sepA)	serine protease SepA	4095		GGGGCACAGAGTACGGTAAATATGATCAATGCTCTGTGGTACTCTGACGGA
59202	-	7.11	1.39	3.6	0	0	1	0	O3K_26432 (sepA)	serine protease SepA	4095		TGATTATCATGATGGAGATATTTACCAATCAGGTCAAAATAAGCTCCGGAA
59236	-	6.02	1.92	6.29	0	0	1	0	O3K_26432 (sepA)	serine protease SepA	4095		TTTTGTTCCCAGTGAGGCAAAATTCGCCGTGTGCTGATTATCATGATGGAG
59406	+	27.91	1.82	6.18	0	1	0	0	O3K_26432 (sepA)	serine protease SepA	4095		TGGGTGGAGCCACAGATAGAGCTGGTTTACGGTTCTGTATCAGGAAAAGCT
59567	+	17.51	2.28	15.6	0	1	0	0	O3K_26432 (sepA)	serine protease SepA	4095		GAAAATCACAGCTCGAGCCGGGCTGGGTTATCAGTTCGACCTGCTGGCGAA
59607	+	10.94	1.39	12.95	0	1	0	0	O3K_26432 (sepA)	serine protease SepA	4095		CTGCTGGCGAACGGAGAAACGGTTCTGCAGGATGCTTCCGGAGAGAAACGT
59679	+	219.44	5.66	3.46	0	1	0	0	O3K_26432 (sepA)	serine protease SepA	4095		AGGATGCTGATGACGGTAGGGATGAATGCGGAAATTAAGGATAATATGCGT
59728	+	633.13	2.31	1.96	0	1	0	0	O3K_26432 (sepA)	serine protease SepA	4095		GTTTGGGACTGGAGCTGGAGAAATCAGCGTTCGGGAAATATAATGTGGATA
59893	+	7.66	1.78	17.51	0	0	0	1					CTTTTCTCAGAAGTGACCGTCCAGGCGGTCACCGACCTCGAGCGATAGGAA
59909	-	6.02	1.92	2.1	0	0	0	1					GGAGCACAAGGGATATTGAAGAAACATTCATTTTATGGTGTTTTTTTAATC
60021	+	8.76	1.28	1.66	0	0	1	0	O3K_26437	hypothetical protein	186		AACGACGATTAAACTGGATGGCATTCATTGATTCAGGGTATGAATGGCGGT
61294	+	7.11	5.33	3.28	0	1	0	0	O3K_26452	transposase ORF1, IS66 family protein	1500		AAAGACCAGCAACTGAGTCTGGTTGAAGAGACGGAGGCCTTCCTGCGCTCT
64022	+	72.78	12.08	4.41	0	0	1	0	O3K_26457	transposase, IS110 family protein	1041		AATGCATAATGACCTCCTCTGGAATATCCCACCAATGCTATAGTGAGTATA
66465	+	14.77	4.86	1.86	0	0	1	0	O3K_26467 (aatC)	ATB binding protein of ABC transporter AatC	630		TACATTATTATTAATATTTGACAATCCAACGGACACCAAGATATCATTAAT
69971	+	6.02	>100	1.5	0	0	1	0	O3K_26482 (aatP)	permease AatP	1131		TACAGGCGCAGACATGTACAGTTATTGGAAACATTATATATAATGTACCTG
72638	-	53.63	4.06	23.71	0	0	0	1					CTTTGTCAAAATTAGGTTGATGTTTCTATATGAACAAAATATATTGTCTTA
73929	-	12.59	1.28	16.42	0	0	0	1					TCCCCAGAACCGAACGATGCCTGATGCAGAAAACTATCATAAAACAAAGGA
73969	-	7.66	2	3.83	0	0	0	1					AATTACCAAGCGGACTGAGCGATGCCGATCATAGCACCAATCCCCAGAACC

## Sheet: Column headers
Position	The nucleotide position of the 5' RNA end in the pAA plasmid
Strand	The strand of the 5' RNA end in the pAA plasmid
stepHeight	The expression height change at the 5' RNA end position defined by the number of cDNA reads starting at the respective position: (e(i) - e(i-1); e(i): expression height at position i)
stepFactor	The factor of height change at the 5' RNA end position: (e(i)/e(i-1); e(i): expression height at position i)
enrichmentFactor	The enrichment factor at the 5' RNA end postion
TSS/PS	Marked with 1 if the 5' RNA end is regarded as a TSS or a PS (enrichmentFactor > 1,5)
gene	Marked with 1 if the 5' RNA end is mapped within the 300 nt upstream region of the gene listed in the "Locus tag" column
internal	Marked with 1 if the 5' RNA end is mapped within the gene listed in the "Locus tag" column
antisense	Marked with 1 if the 5' RNA end is mappedon the opposite strand within or up to 150 bp up/downstream of the gene listed in the "Locus tag" column
orphan	Marked with 1 if the 5' RNA end does not belong to any of the above categories
Locus tag	The locus tag of the gene to which the classification relates
Product	The protein product of the gene
Gene Length	The lenght of the gene
UTR length	The length of the mRNA untranslated region in the case of a mapped gene 5' RNA end
Sequence -50 nt upstream + TSS/PS (51nt)	Shows the nucleotide sequecene of the 50 nt upstream region and the first nucleotide of the 5' RNA end
Comment	Relevant additional information about the 5' RNA end
